# Supplementary material for: Limitations in Chest X-Ray Interpretation by Vision-Capable Large Language Models, Gemini 1.0, Gemini 1.5 Pro, GPT-4 Turbo, and GPT-4o
Source: Diagnostics (Basel). 2026 Jan 23;16(3):376. doi: 10.3390/diagnostics16030376 (PMC12897257; doi:10.3390/diagnostics16030376)
Supplement: Supplementary file 1 [file diagnostics-16-00376-s001.zip]

Archive with 1 entries (1 files):
- diagnostics-4086082-supplementary.pdf
